# Supplementary material for: Fluholoscopy—Compact and Simple Platform Combining Fluorescence and Holographic Microscopy
Source: Biosensors (Basel). 2023 Feb 10;13(2):253. doi: 10.3390/bios13020253 (PMC9954010; doi:10.3390/bios13020253)
Supplement: Supplementary file 1 [file biosensors-13-00253-s001.zip]

Archive with 8 entries (8 files):
- Visualization1.mov
- Visualization2.mov
- Visualization3.mov
- Visualization4.mov
- Visualization5.mov
- Visualization6.mov
- Visualization7.mov
- Visualization8.mov
